# Supplementary material for: Polyurethane/Liquid Crystal Microfibers with pDNA Polyplex Loadings for the Optimal Release and Promotion of HUVEC Proliferation
Source: Pharmaceutics. 2022 Nov 17;14(11):2489. doi: 10.3390/pharmaceutics14112489 (PMC9697111; doi:10.3390/pharmaceutics14112489)
Supplement: Supplementary file 1 [file pharmaceutics-14-02489-s001.zip]

Archive with 1 entries (1 files):
- pharmaceutics-1967577-supplementary.pdf
